# Supplementary material for: A novel lncRNA YIL163C enhances genomic stability and antifungal resistance via the DNA damage response in Saccharomyces cerevisiae
Source: Front Microbiol. 2025 May 1;16:1571797. doi: 10.3389/fmicb.2025.1571797 (PMC12078222; doi:10.3389/fmicb.2025.1571797)
Supplement: SUPPLEMENTARY TABLE S1 — The list of all differentially expressed proteins detected after YIL163C overexpression. [file Table_1.xls]

## Sheet: The list of all differentially 
name	uniprot ID	p value	log2 fold change
NOP2	P40991	0.00155912	-6.71
MDG1	P53885	0.00118192	-4
SSE2	P32590	0.0233557	-3.98
UBX4	P54730	0.00751775	-2.59
HOM3	P10869	0.0120776	-2.16
RVB2	Q12464	0.0445116	-1.77
PRT1	P06103	0.0151204	-1.71
RTT106	P40161	0.000251707	-1.61
HHO1	P53551	0.00869133	-1.57
IGO2	Q9P305	7.06828e-06	-1.53
YOP1	Q12402	0.00153829	-1.46
ESF2	P53743	0.00706962	-1.44
SDO1	Q07953	0.0245888	-1.43
PMT2	P31382	0.00512033	-1.42
UTP4	Q06679	0.0314561	-1.41
CEX1	Q12453	0.00114884	-1.39
BUD31	P25337	0.000872137	-1.32
RPL4B	P49626	0.00498619	-1.23
CYC7	P00045	4.93988e-05	-1.2
PIL1	P53252	0.0154383	-1.2
AIM6	Q07716	0.0281315	-1.19
NCE103	P53615	2.11009e-05	-1.17
VPS21	P36017	0.0414276	-1.13
RPS26A	P39938	0.00473477	-1.12
ARL1	P38116	0.00382784	-1.11
GGA2	P38817	0.0256791	-1.1
NAB3	P38996	0.0162604	-1.1
KAR2	P16474	0.0355049	-1.08
NHP2	P32495	0.00890424	-1.08
PRI1	P10363	0.0405187	-1.07
GSY2	P27472	0.0117607	-1.03
STF1	P01098	0.0162668	-1.03
NMD3	P38861	0.00234103	-1.02
ILV5	P06168	0.000549658	1.03
ALG13	P53178	0.00458712	1.05
DPL1	Q05567	0.0240705	1.05
ADH2	P00331	0.00203259	1.07
PMI40	P29952	0.0477202	1.07
BFR2	Q06631	0.0240764	1.08
UBX5	Q06682	0.0131143	1.08
DLD2	P46681	0.000626029	1.1
YML079W	Q03629	0.0398605	1.1
KTI12	P34253	0.0234913	1.11
BNA7	Q04066	0.0403484	1.13
CDC34	P14682	0.0182968	1.13
LOT6	Q07923	0.00163828	1.14
PTC2	P39966	0.00195921	1.14
CAR1	P00812	0.0023681	1.19
PDI1	P17967	0.0483196	1.19
TAF14	P35189	0.0150408	1.2
SNZ3	P43545	0.000136781	1.21
CHZ1	P40019	0.0342363	1.22
GRX3	Q03835	0.0449179	1.23
GCD11	P32481	0.00519582	1.24
BET1	P22804	0.00546719	1.25
APT1	P49435	0.0408336	1.27
SHP1	P34223	0.0180211	1.29
FAA4	P47912	0.0261747	1.3
YNR034W-A	Q3E841	0.00301324	1.33
CAP2	P13517	0.0270121	1.34
ZPR1	P53303	0.0219709	1.35
GPM3	Q12326	0.00329663	1.35
BGL2	P15703	0.0132346	1.37
HNT1	Q04344	0.0272202	1.39
PCC1	Q3E833	0.00623133	1.41
SGT2	Q12118	0.0376602	1.43
UBC13	P52490	0.0183436	1.43
CCW14	O13547	0.00552084	1.5
CPR1	P14832	0.0307872	1.5
CPR3	P25719	0.0394897	1.52
YLR126C	Q12288	0.0100125	1.54
YGR017W	P53210	0.0196206	1.54
CKB1	P43639	0.0350083	1.54
ADE6	P38972	2.07613e-06	1.57
EUG1	P32474	0.0100819	1.59
PUP2	P32379	0.0440703	1.68
SMI1	P32566	0.0192797	1.68
RIB1	P38066	0.00550983	1.73
EFM4	P40516	0.0181973	1.75
SMT3	Q12306	0.0462375	1.76
ICL1	P28240	0.0174112	1.79
MIA40	P36046	0.00133706	1.95
RPP2B	P02400	0.0192177	1.99
PCK1	P10963	5.33135e-05	2.02
UBC1	P21734	0.0170575	2.02
SEC53	P07283	0.00832353	2.04
JAC1	P53193	0.00493565	2.08
FAP7	Q12055	0.0319486	2.28
YMR074C	Q04773	0.0297101	2.31
ECM15	P35195	0.017408	2.33
CPR5	P35176	0.0193994	2.45
ADI1	Q03677	0.006914	2.6
YLR118C	Q12354	0.00448492	2.65
BNA1	P47096	0.000902583	2.73
QCR6	P00127	0.0156894	2.84
RPE1	P46969	0.0298132	2.91
SKP1	P52286	0.0177151	3.13
RPL15A	P05748	0.0191267	3.16
HSP26	P15992	0.00417498	3.17
YKL033W-A	Q86ZR7	0.0140301	3.33
MRP8	P35719	0.0386275	3.34
PBI2	P0CT04	0.0215667	3.57
URA3	P03962	5.66115e-10	5.45
