# Supplementary material for: A novel lncRNA YIL163C enhances genomic stability and antifungal resistance via the DNA damage response in Saccharomyces cerevisiae
Source: Front Microbiol. 2025 May 1;16:1571797. doi: 10.3389/fmicb.2025.1571797 (PMC12078222; doi:10.3389/fmicb.2025.1571797)
Supplement: SUPPLEMENTARY TABLE S2 — The list of all phosphorylation sites with differential phosphorylation detected in the phosphoproteome. [file Table_2.xls]

## Sheet: Sheet1
ID	p value	log2 fold change	protein name	phosphorylation site
P39969_S519	0.000402902	5.77	BOI2	S519
Q08641_T84	0.000726333	5.05	ABP140	T84
P34216_S1100	0.00046292	4.76	EDE1	S1100
P26754_S21	0.0110861	4.46	RFA2	S21
O13329_S519	0.00667616	4.03	FOB1	S519
P25302_S806	3.63719e-07	3.97	SWI4	S806
P05755_S162	0.00213089	3.42	RPS9B	S162
P33322_S395	3.59919e-06	3.03	CBF5	S395
Q00816_S570	0.006284	2.84	REG1	S570
Q12675_S69	0.0443667	2.81	DNF2	S69
P23595_T43	0.0448457	2.72	PPH22	T43
P40563_S19	0.000545143	2.59	AIM21	S19
P37370_S703	0.0419024	2.58	VRP1	S703
P48589_S2	0.04465	2.56	RPS12	S2
O13563_S132	0.0286433	2.48	RPN13	S132
Q06205_Y67	0.0454484	2.47	FPR4	Y67
P06786_T1258	0.0316739	2.34	TOP2	T1258
P06102_S326	0.00611915	2.29	NOT3	S326
Q12276_S1175	0.0169369	2.25	HER1	S1175
Q08921_S104	4.78265e-05	2.21	TCO89	S104
P24583_S750	0.00155038	2.2	PKC1	S750
P38080_S10	0.000352871	2.16	AKL1	S10
Q12518_T384	0.00476216	2.15	ENT1	T384
P53946_S383	0.0277737	2.13	ARP5	S383
P49573_T328	0.00023336	2.12	CTR1	T328
P49573_T329	0.00023336	2.12	CTR1	T329
Q01919_S460	0.0105339	2.09	KIN4	S460
Q07532_S194	0.00350193	2.06	IWR1	S194
Q12209_S634	8.65069e-05	2.04	FRE8	S634
Q06704_T830	0.000124637	2.04	IMH1	T830
Q12522_S233	0.0105913	2	TIF6	S233
P36164_S334	0.0197334	1.98	TVP38	S334
P20485_S51	0.0393604	1.89	CKI1	S51
P46151_S358	0.00304108	1.86	MET12	S358
P46151_S359	0.00304108	1.86	MET12	S359
P46151_S362	0.00304108	1.86	MET12	S362
P14737_S76	0.000373772	1.85	RAD9	S76
P53104_S365	0.00288561	1.85	ATG1	S365
P39101_S266	0.00303711	1.83	CAJ1	S266
P47006_S12	0.00776809	1.82	RPA34	S12
P47006_S14	0.00776809	1.82	RPA34	S14
P46676_S62	0.00384784	1.81	SUM1	S62
Q12402_S6	0.0350949	1.79	YOP1	S6
P25040_S10	0.00365395	1.78	TSR4	S10
P47160_S212	0.0250539	1.72	ENT3	S212
Q12271_T1061	0.000407827	1.71	INP53	T1061
P32790_T887	0.00988414	1.71	SLA1	T887
P38968_S988	0.015118	1.71	SEC31	S988
P46674_S1293	0.00566489	1.7	SAC3	S1293
Q12273_S20	0.000279796	1.69	TY1B-OL	S20
Q12494_S664	0.0473176	1.69	KCS1	S664
Q05775_T75	0.00316538	1.64	HCR1	T75
P23293_S2	0.0112449	1.63	SGV1	S2
Q12113_S36	0.00945201	1.62	TY2B-OR1	S36
P34072_S239	0.0115249	1.62	MKS1	S239
P38986_S3	0.000574003	1.61	ASP1	S3
Q08732_S139	0.00180642	1.59	HRK1	S139
Q03760_S59	0.000196265	1.57	PML39	S59
P38070_T82	0.0119464	1.57	YPK3	T82
P33298_T8	0.0028811	1.53	RPT3	T8
P47129_S71	0.0388045	1.52	ACF4	S71
P32835_T137	0.013095	1.51	GSP1	T137
P00549_S287	0.0204219	1.51	CDC19	S287
P25293_T24	0.00378284	1.5	NAP1	T24
P47136_S6	0.0392214	1.5	BUD4	S6
P43597_S139	0.00141558	1.48	YFR016C	S139
P00359_S302	0.00198547	1.48	TDH3	S302
P32047_S157	0.000524296	1.47	MLF3	S157
Q12044_S110	0.0179854	1.47	RCN2	S110
Q12518_T386	0.00755347	1.46	ENT1	T386
P36148_S668	0.0176031	1.46	GPT2	S668
P34232_T125	0.000275703	1.45	MTR2	T125
P34223_S128	0.00042865	1.44	SHP1	S128
P34216_T261	0.00220143	1.43	EDE1	T261
P40563_T18	0.00650511	1.43	AIM21	T18
P38349_T349	0.00283739	1.42	UBX7	T349
P40956_S240	0.000837377	1.41	GTS1	S240
P32486_S116	0.00113851	1.41	KRE6	S116
P40529_S183	0.0162937	1.41	AGE2	S183
P38623_S515	0.00254232	1.4	RCK2	S515
P48415_S1614	0.0029424	1.4	SEC16	S1614
Q12363_S436	0.0165749	1.39	WTM1	S436
Q12296_S659	0.0317583	1.39	MAM3	S659
P38266_S915	0.0053828	1.36	AIM3	S915
Q04279_S48	0.0219864	1.36	SEG1	S48
P13186_S549	0.00196718	1.35	KIN2	S549
P40021_S192	0.0155331	1.35	ZRG8	S192
Q12363_T406	0.0291999	1.35	WTM1	T406
P35732_S224	0.0485202	1.35	DEF1	S224
Q08581_T265	0.0283941	1.34	SLK19	T265
Q05515_S421	0.0447021	1.34	SVF1	S421
P15274_T50	0.0182798	1.33	AMD1	T50
P40477_S735	0.000920718	1.31	NUP159	S735
P32790_S799	0.00126272	1.31	SLA1	S799
P48415_S1602	0.00941993	1.3	SEC16	S1602
P17695_T108	0.00398539	1.28	GRX2	T108
P21192_S247	0.00647523	1.27	ACE2	S247
P21192_S249	0.00647523	1.27	ACE2	S249
P47116_T730	0.0121248	1.26	PTK2	T730
P14164_S459	0.025429	1.26	ABF1	S459
P0C2I6_S177	0.00124286	1.25	TY1B-LR3	S177
Q02100_T113	0.00196753	1.25	SKO1	T113
Q12451_S451	0.00477199	1.25	OSH2	S451
P43597_S1046	0.00493111	1.25	YFR016C	S1046
P53235_S564	0.000954423	1.24	YGR054W	S564
Q06833_S723	0.000805231	1.23	NVJ2	S723
P20448_S721	0.0363208	1.23	HCA4	S721
Q12515_S284	0.00189986	1.21	PAR32	S284
Q12500_S524	0.00293543	1.21	AVL9	S524
P32790_T831	0.0233903	1.21	SLA1	T831
P14737_T110	0.000703742	1.2	RAD9	T110
P38810_S15	0.000785048	1.2	SFB3	S15
P38623_S46	0.0262145	1.2	RCK2	S46
P53121_S616	0.00397824	1.19	FLC3	S616
Q03790_S137	0.00442616	1.19	NUP53	S137
Q12124_S6	0.00408178	1.18	MED2	S6
P32047_S228	0.0138472	1.18	MLF3	S228
P0CH08_T118	0.0260425	1.18	RPL40A	T118
P32790_S449	0.0278857	1.18	SLA1	S449
P34760_T179	0.00228285	1.17	TSA1	T179
P32324_T5	0.0395734	1.17	EFT1	T5
P47068_S166	0.00242737	1.16	BBC1	S166
Q06146_S66	0.000692615	1.15	YLR257W	S66
P53252_S273	0.00228691	1.15	PIL1	S273
Q08921_T52	0.0042404	1.15	TCO89	T52
P40340_S241	0.00468921	1.15	YTA7	S241
Q02455_S1710	0.0208011	1.15	MLP1	S1710
Q12451_S722	0.0115055	1.14	OSH2	S722
P22517_T406	0.026156	1.14	CMK2	T406
P34072_S442	0.0384692	1.14	MKS1	S442
P42223_S474	0.00200136	1.12	SBE2	S474
P50942_T1032	0.00277146	1.12	INP52	T1032
P43598_S64	0.00283302	1.12	IGD1	S64
P43598_T65	0.00283302	1.12	IGD1	T65
P25558_S1589	0.00776452	1.12	BUD3	S1589
P25558_S1149	0.0409398	1.12	BUD3	S1149
Q03280_S2376	0.00312595	1.11	TOM1	S2376
P25293_T20	0.0107682	1.11	NAP1	T20
Q12199_T55	0.0254906	1.1	TIP41	T55
P16664_S354	0.000378455	1.09	RGP1	S354
P47134_S696	0.000439523	1.09	BIR1	S696
P47134_T694	0.000439523	1.09	BIR1	T694
P08153_S488	0.00386567	1.09	SWI5	S488
P23201_S618	0.00474795	1.09	SPA2	S618
P40357_S192	0.0241264	1.09	SEC9	S192
P48415_S1511	0.0450363	1.08	SEC16	S1511
Q08269_T143	0.0014989	1.07	ALR1	T143
Q08979_S47	0.00248864	1.07	KEL3	S47
Q00055_S12	0.0091599	1.07	GPD1	S12
P21192_T501	0.0142099	1.07	ACE2	T501
P11978_T514	0.0272028	1.07	SIR4	T514
Q03707_T287	0.0354312	1.07	SRC1	T287
P27472_S655	0.000597515	1.06	GSY2	S655
P0C2I6_S13	0.00116061	1.06	TY1B-LR3	S13
P39928_S469	0.00364339	1.06	SLN1	S469
Q03707_S221	0.00522006	1.06	SRC1	S221
Q12136_S300	0.0208208	1.06	SAS10	S300
P53947_S276	0.043485	1.06	YNL058C	S276
Q12159_S8	0.00422364	1.05	YRA1	S8
P27636_S567	0.00698284	1.05	CDC15	S567
P32521_S757	0.0109832	1.05	PAN1	S757
P06106_S44	0.0410086	1.05	MET17	S44
P34216_T1307	0.000823764	1.04	EDE1	T1307
Q12296_S581	0.0167157	1.04	MAM3	S581
P12709_T13	0.0284672	1.04	PGI1	T13
P14922_S866	0.0416997	1.04	CYC8	S866
P39523_S541	0.000338867	1.03	YMR124W	S541
P25297_S321	0.00273832	1.03	PHO84	S321
P41818_T118	0.00806462	1.02	GLC8	T118
P23248_S169	0.0106412	1.02	RPS1B	S169
Q12514_T306	0.0108338	1.02	NOT5	T306
P00925_S250	0.0133991	1.02	ENO2	S250
P14540_T11	0.00056128	1.01	FBA1	T11
P39517_T10	0.00113206	1.01	DHH1	T10
P32909_T70	0.00363613	1.01	SMY2	T70
P39969_S191	0.00471492	1.01	BOI2	S191
P38985_S8	0.00616763	1.01	SRP14	S8
P25558_T1137	0.0100322	1.01	BUD3	T1137
P42846_S184	0.0017811	-1	KRI1	S184
Q04233_S174	0.00640423	-1	GIS4	S174
P36094_S326	0.00949225	-1	SPC42	S326
Q03661_S579	0.00241279	-1.01	ESC1	S579
Q02521_S117	0.00487376	-1.01	SPP2	S117
Q06205_S82	0.00488582	-1.01	FPR4	S82
Q04779_S68	0.0109791	-1.01	RCO1	S68
P53438_S771	0.026093	-1.01	SOK2	S771
P40157_S195	0.0441161	-1.01	VID27	S195
P42846_S185	0.000423634	-1.02	KRI1	S185
P02994_S438	0.03216	-1.02	TEF1	S438
P10664_S61	0.00163978	-1.03	RPL4A	S61
P00549_S62	0.00238853	-1.03	CDC19	S62
P02309_S61	0.0132199	-1.03	HHF1	S61
P53273_S140	0.0166301	-1.03	YGR125W	S140
P40059_S527	0.0351981	-1.03	DOT6	S527
P33441_S371	0.00131352	-1.04	MFT1	S371
P46950_S46	0.00187519	-1.04	SNG1	S46
P11972_S587	0.00419005	-1.04	SST2	S587
P13574_S226	0.0152273	-1.04	STE12	S226
P14540_S268	0.0171163	-1.05	FBA1	S268
P48813_S111	0.00121932	-1.06	GNP1	S111
P43560_S11	0.00167283	-1.06	LAM5	S11
P00549_S22	0.00314428	-1.06	CDC19	S22
Q06205_S80	0.00373653	-1.06	FPR4	S80
P32457_T47	0.0225839	-1.06	CDC3	T47
P38170_S254	0.0340848	-1.06	BRN1	S254
P35845_T694	0.000439122	-1.07	SWH1	T694
Q06631_S44	0.018102	-1.07	BFR2	S44
Q12161_T310	0.0200598	-1.07	PSH1	T310
P39521_S393	0.00114602	-1.08	FHL1	S393
D6VTK4_T382	0.00184436	-1.08	STE2	T382
P40059_S517	0.019467	-1.09	DOT6	S517
P32832_S2	0.00452262	-1.1	NPL6	S2
P06103_S669	0.0083797	-1.1	PRT1	S669
P19211_S2	0.0243672	-1.1	ANB1	S2
P25558_T1157	0.0337621	-1.1	BUD3	T1157
P0C2I6_S1005	0.0236386	-1.11	TY1B-LR3	S1005
P33322_S416	0.00273771	-1.12	CBF5	S416
P32591_S185	0.00511469	-1.12	SWI3	S185
P22696_T13	0.0130377	-1.12	ESS1	T13
Q06344_S223	0.00037737	-1.13	ESF1	S223
P31244_S25	0.00162248	-1.13	RAD16	S25
P00549_T478	0.00129776	-1.14	CDC19	T478
P48164_S14	0.00730951	-1.14	RPS7B	S14
P38262_S137	0.0438149	-1.14	SIF2	S137
P25588_S607	0.00219992	-1.15	MRC1	S607
P46950_S45	0.00523389	-1.15	SNG1	S45
P38112_S138	0.00532521	-1.15	MAK5	S138
P40013_S166	0.0108442	-1.15	BIM1	S166
P13090_S5	0.035098	-1.15	ATR1	S5
P45976_S50	0.0312461	-1.16	FIP1	S50
P11972_T611	0.000413211	-1.17	SST2	T611
P32566_S394	0.0212188	-1.17	SMI1	S394
P00549_S56	0.00499124	-1.19	CDC19	S56
Q08923_S216	0.00599644	-1.19	CTI6	S216
Q03834_S150	0.0277066	-1.19	MSH6	S150
P40527_S77	0.00182528	-1.2	NEO1	S77
P40527_S80	0.00182528	-1.2	NEO1	S80
P10962_S241	0.000318999	-1.21	MAK16	S241
P20134_S220	0.000823425	-1.21	SFL1	S220
P40971_S11	0.000588048	-1.23	LYS14	S11
P33296_T178	0.00158656	-1.23	UBC6	T178
P32380_S60	0.000817867	-1.24	SPC110	S60
P32505_S2	0.00810151	-1.25	NAB2	S2
Q12161_S341	0.000530224	-1.26	PSH1	S341
Q12161_S344	0.000530224	-1.26	PSH1	S344
P38431_S184	0.00820639	-1.26	TIF5	S184
Q08951_S700	0.0309219	-1.26	APL5	S700
P53313_S610	0.00103465	-1.27	SDA1	S610
P53840_S1213	0.00508974	-1.27	TOF1	S1213
P23585_S20	0.00043295	-1.29	HXT2	S20
P31376_S44	0.00186091	-1.29	SWC3	S44
P32867_S74	0.00393397	-1.29	SSO1	S74
P46950_S42	0.00433491	-1.29	SNG1	S42
P47136_S91	0.0325752	-1.29	BUD4	S91
P38085_S13	0.000959661	-1.3	TAT1	S13
P40007_S176	0.000584927	-1.31	NOP16	S176
Q04373_S34	0.00175524	-1.31	PUF6	S34
P00549_S9	0.00377517	-1.31	CDC19	S9
P40537_S788	0.0174269	-1.31	ULP2	S788
Q05785_T165	0.0228035	-1.31	ENT2	T165
P31380_S6	0.000414007	-1.33	FUN30	S6
P38922_S343	0.00229226	-1.33	HRB1	S343
Q06511_S69	0.0100553	-1.33	RRP15	S69
P53914_S1001	0.0119884	-1.34	KRE33	S1001
Q03834_S145	0.015501	-1.34	MSH6	S145
P40477_S1041	0.0237266	-1.34	NUP159	S1041
P38196_S4	0.00648192	-1.35	FUI1	S4
P38011_S166	0.0194519	-1.35	ASC1	S166
P00549_S404	0.0308732	-1.36	CDC19	S404
P14682_S263	0.000174101	-1.38	CDC34	S263
Q12161_S329	0.000360923	-1.38	PSH1	S329
P32465_S16	0.000464568	-1.38	HXT1	S16
P39744_S698	0.000401757	-1.39	NOC2	S698
P34244_S1325	0.00911859	-1.39	HSL1	S1325
P06367_S123	0.0144813	-1.39	RPS14A	S123
P38084_S16	0.00115676	-1.41	BAP2	S16
P40467_T200	0.0153837	-1.41	ASG1	T200
P54867_S320	0.0459162	-1.44	SLG1	S320
P54867_S323	0.0459162	-1.44	SLG1	S323
P32364_S615	0.00192208	-1.46	SMY1	S615
P32774_S102	0.00215271	-1.46	TOA2	S102
P00359_S207	0.0227965	-1.46	TDH3	S207
P26754_S30	0.0109691	-1.48	RFA2	S30
P32568_S22	0.0261352	-1.48	SNQ2	S22
P34244_S151	0.00842168	-1.49	HSL1	S151
P54000_S119	0.0200216	-1.49	SUB1	S119
P39968_S16	0.00176823	-1.51	VAC8	S16
P47136_S167	0.0137165	-1.51	BUD4	S167
P43560_T110	0.034272	-1.53	LAM5	T110
P32465_S13	0.000784178	-1.56	HXT1	S13
P53952_S25	0.0018193	-1.56	YNL050C	S25
P11433_S741	0.000548949	-1.58	CDC24	S741
P39678_S326	0.00166195	-1.58	MBP1	S326
P18899_S268	0.000506159	-1.59	DDR48	S268
Q02205_S120	0.00694332	-1.61	MEH1	S120
P11972_S617	0.000394866	-1.65	SST2	S617
P10592_T219	0.00334788	-1.66	SSA2	T219
Q04500_S640	0.000822786	-1.67	UTP14	S640
P12689_S91	0.0457799	-1.7	REV1	S91
P19882_S407	0.0115238	-1.73	HSP60	S407
P29469_S14	0.0265687	-1.73	MCM2	S14
P29469_S16	0.0265687	-1.73	MCM2	S16
P32047_S193	0.00570411	-1.74	MLF3	S193
P53121_S639	0.0229632	-1.75	FLC3	S639
P11978_S611	0.0266043	-1.75	SIR4	S611
P27637_S641	0.000461361	-1.76	BUD14	S641
P23585_T16	0.0101224	-1.77	HXT2	T16
P47110_S284	6.93094e-05	-1.9	POL32	S284
P33339_S61	0.000103307	-1.91	TFC4	S61
Q06070_S83	0.018882	-1.91	YLR407W	S83
P35734_S155	0.0202156	-1.97	ASK1	S155
P17121_S632	0.0302906	-1.97	SAC7	S632
Q12436_T188	0.000130549	-2.01	ZRT2	T188
P08456_S34	0.0359223	-2.03	CHO1	S34
P38720_S462	0.000222988	-2.05	GND1	S462
P29366_S47	1.03701e-05	-2.06	BEM1	S47
Q00402_S2217	0.0473782	-2.07	NUM1	S2217
P43587_S131	0.0043357	-2.08	YPI1	S131
P43587_Y132	0.0043357	-2.08	YPI1	Y132
P38266_T861	0.0134233	-2.08	AIM3	T861
Q07653_S857	0.000864603	-2.1	HBT1	S857
Q00816_T604	0.0354043	-2.1	REG1	T604
Q00816_T605	0.0354043	-2.1	REG1	T605
P25441_S137	0.000618807	-2.26	RPC53	S137
P25441_S138	0.000618807	-2.26	RPC53	S138
P48566_S119	0.0113194	-2.33	MSB3	S119
P33329_T93	0.00112323	-2.38	PPZ2	T93
P36080_S239	0.0394996	-2.44	RRP14	S239
P48813_S112	1.12893e-05	-2.48	GNP1	S112
P48813_S113	1.12893e-05	-2.48	GNP1	S113
Q04201_S48	0.000888961	-2.54	CUE4	S48
P43573_S580	0.0150252	-2.6	BUD27	S580
Q02205_S124	0.00623773	-2.75	MEH1	S124
P36124_S684	0.000899066	-2.8	SET3	S684
P36123_S857	0.000883999	-2.83	SAP190	S857
Q02205_S123	0.00423596	-2.84	MEH1	S123
Q08001_S591	0.00114563	-2.87	LAM6	S591
P00359_S123	0.0217034	-2.95	TDH3	S123
Q04214_S1095	0.0379152	-3.04	TY1B-MR1	S1095
Q99231_S13	0.000648283	-3.35	TY1B-DR3	S13
P04449_S7	0.000397998	-3.52	RPL24A	S7
Q06689_S654	0.00775391	-3.56	YLR413W	S654
Q06689_S657	0.00775391	-3.56	YLR413W	S657
Q06689_T655	0.00775391	-3.56	YLR413W	T655
Q06689_T656	0.00775391	-3.56	YLR413W	T656
Q3E705_S193	2.66368e-06	-3.82	EFG1	S193
P14737_S245	0.00372742	-4.13	RAD9	S245
Q02205_S126	0.012402	-4.41	MEH1	S126
Q07655_S283	0.0043978	-4.43	WHI4	S283
Q08981_T161	5.16691e-08	-5.4	ACM1	T161
Q05942_S92	0.00172729	-5.88	RSA3	S92
